# Supplementary material for: Discriminative Multi-Stream Postfilters Based on Deep Learning for Enhancing Statistical Parametric Speech Synthesis
Source: Biomimetics (Basel). 2021 Feb 7;6(1):12. doi: 10.3390/biomimetics6010012 (PMC7985793; doi:10.3390/biomimetics6010012)
Supplement: Supplementary file 1 [file biomimetics-06-00012-s001.zip]

Archive with 5 entries (4 files):
- samples/
- samples/file1_artificial.wav
- samples/file1_disc_postfilter.wav
- samples/file2_artificial.wav
- samples/file2_disc_postfilter.wav
